# Supplementary material for: The Esterase Gs Derived from Geobacillus sp. JM6 Exhibits Hydrolytic Activity on the PET Model Substrates
Source: Biology (Basel). 2025 Oct 11;14(10):1387. doi: 10.3390/biology14101387 (PMC12562035; doi:10.3390/biology14101387)
Supplement: Supplementary file 1 [file biology-14-01387-s001.zip]

Archive with 1 entries (1 files):
- biology-3844706-supplementary.pdf
